# Supplementary material for: Design of Functional Food Containing Encapsulated Bioactive Compounds Stabilized in a Psyllium–Potato Starch System
Source: Int J Mol Sci. 2026 Jun 24;27(13):5685. doi: 10.3390/ijms27135685 (PMC13360890; doi:10.3390/ijms27135685)
Supplement: Supplementary file 1 [file ijms-27-05685-s001.zip]

Archive with 1 entries (1 files):
- ijms-4365602-supplementary.pdf
